# Supplementary material for: Propagation of Pacemaker Activity and Peristaltic Contractions in the Mouse Renal Pelvis Rely on Ca2+-activated Cl− Channels and T-Type Ca2+ Channels
Source: Function (Oxf). 2022 Aug 24;3(6):zqac041. doi: 10.1093/function/zqac041 (PMC9614935; doi:10.1093/function/zqac041)
Supplement: zqac041_Supplemental_Video [file zqac041_supplemental_video.zip]

Archive with 2 entries (2 files):
- Supplemental Video 1.avi
- Supplemental Video 2.avi
